# Supplementary material for: A functional subset of CD8+ T cells during chronic exhaustion is defined by SIRPα expression
Source: Nat Commun. 2019 Feb 15;10:794. doi: 10.1038/s41467-019-08637-9 (PMC6377614; doi:10.1038/s41467-019-08637-9)
Supplement: Supplementary file 4 — Supplementary Data 1 [file 41467_2019_8637_MOESM4_ESM.xlsx]

## Sheet: OrderOfGenesByLogFold
Table 1. Differentially regulated transcripts in SIRPα+ and SIRPα- subsets.
	baseMean	log2 Fold Change	lfcSE	stat	pvalue	padj
Mrc1	89.8713	5.17537	0.515307	10.0433	9.83e-24	1.14e-19
Fcer1g	74.8472	5.08997	0.637262	7.98725	1.38e-15	3.2e-12
H2-Aa	79.8247	4.84842	0.598488	8.10112	5.45e-16	1.58e-12
Ptgs1	31.8752	4.78036	0.643299	7.431	1.08e-13	1.79e-10
Tlr13	30.5561	4.64454	0.649706	7.14868	8.76e-13	1.13e-09
Ctnnd1	31.3258	4.36285	0.664396	6.56665	5.15e-11	3.73e-08
Lyn	71.136	4.34311	0.579854	7.49001	6.89e-14	1.33e-10
Cd74	356.292	4.29192	0.468669	9.15768	5.3e-20	2.05e-16
Mafb	56.1529	4.2725	0.629852	6.78333	1.17e-11	1.14e-08
Trf	93.2297	4.26801	0.680764	6.26944	3.62e-10	1.75e-07
Adgre4	47.6766	4.25649	0.610173	6.97586	3.04e-12	3.21e-09
Ccr3	37.962	4.19657	0.651336	6.44302	1.17e-10	7.55e-08
Ccnb2	141.004	4.07845	0.646414	6.30935	2.8e-10	1.48e-07
Spic	34.3441	4.05628	0.666555	6.08544	1.16e-09	4.99e-07
Marcks	51.573	4.0206	0.553733	7.2609	3.85e-13	5.58e-10
C1qc	44.2883	3.96716	0.657427	6.03437	1.6e-09	6.38e-07
Vcam1	454.337	3.84882	0.600052	6.41414	1.42e-10	8.65e-08
Lpl	27.7357	3.82355	0.682672	5.60085	2.13e-08	6.24e-06
H2-Ab1	90.5035	3.76776	0.59917	6.2883	3.21e-10	1.62e-07
Cd180	172.199	3.75474	0.639823	5.8684	4.4e-09	1.55e-06
Adamts14	31.1877	3.74231	0.585057	6.39648	1.59e-10	9.22e-08
Sdc3	39.4967	3.68222	0.592613	6.21354	5.18e-10	2.31e-07
Hmox1	132.994	3.67157	0.6315	5.81405	6.1e-09	1.97e-06
Esco2	74.6554	3.66418	0.667428	5.49	4.02e-08	9.72e-06
Lrp1	79.7726	3.65152	0.621641	5.874	4.25e-09	1.55e-06
Shcbp1	77.6762	3.62987	0.65174	5.56951	2.55e-08	6.74e-06
Rgl1	91.6216	3.61647	0.566839	6.38006	1.77e-10	9.78e-08
C1qb	135.972	3.5735	0.664046	5.38141	7.39e-08	1.71e-05
Hist1h1b	20.1196	3.56911	0.640839	5.56943	2.56e-08	6.74e-06
Ccl3	1481.01	3.54579	0.369016	9.60876	7.34e-22	4.26e-18
E2f7	29.3752	3.4463	0.636553	5.414	6.16e-08	1.46e-05
Mpeg1	74.254	3.41849	0.549666	6.21922	5e-10	2.31e-07
Aspm	188.603	3.40182	0.481286	7.06819	1.57e-12	1.82e-09
Slc16a10	130.847	3.37346	0.631149	5.34495	9.04e-08	2.02e-05
Syk	71.6875	3.36726	0.68903	4.88696	1.02e-06	0.000174722
E2f8	98.1378	3.3562	0.601627	5.57854	2.43e-08	6.7e-06
Slc40a1	127.63	3.34211	0.668626	4.99846	5.78e-07	0.000101585
Havcr2	2134.26	3.29233	0.510604	6.4479	1.13e-10	7.55e-08
Kif4	82.474	3.26433	0.569507	5.73186	9.93e-09	3.11e-06
Lgi2	78.7522	3.22348	0.687683	4.68745	2.77e-06	0.000368896
Plxnb2	24.2848	3.22095	0.68489	4.70287	2.57e-06	0.000362952
H2-Eb1	16.4903	3.18717	0.694544	4.58886	4.46e-06	0.000550065
Tnfrsf21	21.7678	3.18463	0.674551	4.72111	2.35e-06	0.000335972
Neil3	68.4132	3.15377	0.603429	5.22641	1.73e-07	3.29e-05
Knl1	238.826	3.13661	0.469031	6.68742	2.27e-11	1.94e-08
Cenpf	220.226	3.04254	0.602298	5.05156	4.38e-07	7.82e-05
Sdf2l1	82.6638	3.0374	0.636302	4.77352	1.81e-06	0.00027602
Rrm2	106.151	3.0245	0.566864	5.3355	9.53e-08	2.09e-05
Lilrb4a	319.829	3.01374	0.496839	6.06583	1.31e-09	5.44e-07
Treml4	28.0014	3.01059	0.685364	4.39269	1.12e-05	0.00122539
Sh2d1b1	18.1778	3.00688	0.694213	4.33135	1.48e-05	0.00154899
Pilra	34.8595	2.98005	0.693325	4.2982	1.72e-05	0.00170748
Ccl4	74.6857	2.97608	0.51122	5.82152	5.83e-09	1.93e-06
Cks1b	47.0613	2.94772	0.614406	4.79767	1.61e-06	0.000255122
Cdk5r1	42.472	2.93971	0.679383	4.32703	1.51e-05	0.00156556
Gzmb	409.59	2.9393	0.611494	4.80676	1.53e-06	0.000250666
Spc24	25.0092	2.93049	0.670434	4.37103	1.24e-05	0.00132843
Lamc1	73.0828	2.91389	0.520795	5.59508	2.21e-08	6.24e-06
Klf12	59.8444	2.89261	0.629595	4.5944	4.34e-06	0.000541434
Tpx2	126.975	2.87996	0.652238	4.41551	1.01e-05	0.00113513
Myadm	61.782	2.86413	0.631292	4.53693	5.71e-06	0.000682707
Hist1h2bg	18.6752	2.84978	0.671921	4.24125	2.22e-05	0.00214906
Hist1h2bm	25.7983	2.84663	0.699403	4.07009	4.7e-05	0.00403258
Mki67	2927.05	2.83432	0.4241	6.68314	2.34e-11	1.94e-08
Ska3	92.072	2.80654	0.666569	4.21043	2.55e-05	0.00238481
Igf1	38.3137	2.80579	0.670698	4.18339	2.87e-05	0.00262365
Cd300a	50.4591	2.80227	0.691536	4.05224	5.07e-05	0.00418617
C1qtnf6	10.0597	2.79933	0.698364	4.00841	6.11e-05	0.00492508
Thy1	754.33	2.78091	0.473866	5.86857	4.4e-09	1.55e-06
Bcl2l1	21.0031	2.7739	0.682633	4.06353	4.83e-05	0.00409232
Ccr6	23.7693	2.75321	0.639204	4.30725	1.65e-05	0.00165326
Csf1r	171.208	2.74982	0.574816	4.78383	1.72e-06	0.000269641
Myo10	49.1944	2.74716	0.46217	5.94404	2.78e-09	1.08e-06
Gas7	257.554	2.74397	0.517131	5.30613	1.12e-07	2.41e-05
Hmmr	88.1052	2.72871	0.671784	4.06189	4.87e-05	0.00409232
Tcf7l2	37.356	2.72675	0.687437	3.96654	7.29e-05	0.00579482
Sytl2	599.014	2.71531	0.506839	5.35734	8.45e-08	1.92e-05
Arsb	2078.75	2.69133	0.40908	6.57899	4.74e-11	3.66e-08
Kif23	92.3582	2.65624	0.517071	5.13709	2.79e-07	5.22e-05
1810055G02Rik	115.11	2.64753	0.590825	4.48107	7.43e-06	0.000870384
Gm3219	23.8211	2.64613	0.699492	3.78293	0.000154995	0.010768
Olfr56	12.5298	2.64048	0.692689	3.81194	0.000137883	0.00984442
Stil	129.098	2.62897	0.559479	4.69896	2.61e-06	0.000365527
Nusap1	158.364	2.60284	0.494392	5.26473	1.4e-07	2.81e-05
Kif14	103.694	2.59107	0.60029	4.31637	1.59e-05	0.00161428
Coro2a	378.085	2.55622	0.608104	4.20359	2.63e-05	0.0024384
Prr5l	72.2878	2.54344	0.460793	5.5197	3.4e-08	8.56e-06
Fignl1	119.434	2.52963	0.540489	4.68026	2.87e-06	0.000377744
Kif11	461.216	2.52264	0.49712	5.07452	3.88e-07	7.15e-05
Tlr8	18.0948	2.52023	0.680552	3.70322	0.000212879	0.0141944
Ckap2	42.5511	2.50792	0.659244	3.80424	0.000142243	0.0100628
Mir155hg	182.962	2.49906	0.446472	5.59735	2.18e-08	6.24e-06
Ccna2	157.925	2.48709	0.623226	3.99067	6.59e-05	0.00527184
Ncapg2	173.393	2.4857	0.525569	4.72954	2.25e-06	0.000326347
Prdm1	744.788	2.47595	0.469212	5.27682	1.31e-07	2.72e-05
Map6	40.3504	2.47001	0.676655	3.65033	0.000261902	0.0166956
Gpr25	91.2846	2.4654	0.667092	3.69574	0.000219246	0.0145354
Clspn	90.995	2.46016	0.555215	4.43101	9.38e-06	0.00107742
Prr11	260.937	2.46016	0.624822	3.93737	8.24e-05	0.00645795
Spred1	248.461	2.43339	0.509923	4.77208	1.82e-06	0.00027602
Cenpe	429.912	2.42975	0.462791	5.25022	1.52e-07	2.99e-05
Nek2	50.4485	2.40742	0.690277	3.48762	0.000487344	0.0278531
Mybl1	73.6655	2.40486	0.613548	3.91959	8.87e-05	0.00679621
Dusp4	65.0503	2.39085	0.497902	4.80185	1.57e-06	0.000253325
Ankle1	72.5239	2.37159	0.680396	3.4856	0.000491032	0.0279263
Adgrg1	196.34	2.36013	0.537257	4.39293	1.12e-05	0.00122539
Itgam	322.963	2.35084	0.424284	5.54073	3.01e-08	7.77e-06
Clec4a1	23.4595	2.31795	0.69126	3.35322	0.000798774	0.0409897
Neb	1610.03	2.30134	0.45549	5.05245	4.36e-07	7.82e-05
Kif15	198.761	2.29712	0.41651	5.51515	3.48e-08	8.6e-06
Epas1	9.10848	2.29376	0.699634	3.27851	0.00104355	0.0488216
Cd300e	30.6688	2.28985	0.698443	3.2785	0.00104359	0.0488216
Ncapg	159.345	2.288	0.504974	4.53092	5.87e-06	0.000695252
Rad51c	73.666	2.28241	0.630837	3.61806	0.000296815	0.0186143
Cxcr6	379.369	2.27849	0.492616	4.62528	3.74e-06	0.000476943
Rph3a	31.666	2.2723	0.699631	3.24786	0.00116277	0.0524922
Pih1d1	38.6471	2.25519	0.606909	3.71586	0.000202515	0.0135814
Stmn1	51.0841	2.23256	0.667176	3.34628	0.000819038	0.0413151
Il2ra	36.576	2.22746	0.69667	3.1973	0.00138722	0.060054
Rad51	50.405	2.22492	0.636573	3.49515	0.000473803	0.0273485
Cd244	43.7636	2.22377	0.680908	3.26589	0.00109119	0.0502381
Gfra2	33.2435	2.19733	0.659418	3.33223	0.000861536	0.0427374
Bub1	53.8935	2.18305	0.666422	3.27577	0.00105374	0.0490982
Kcnk5	100.051	2.17883	0.553734	3.9348	8.33e-05	0.00648353
Tmem163	112.372	2.17174	0.512509	4.23747	2.26e-05	0.00216745
Snx9	119.2	2.15953	0.525313	4.11094	3.94e-05	0.00351681
Ube2c	57.7623	2.14825	0.641868	3.34686	0.000817312	0.0413151
Ncaph	87.9395	2.14294	0.564414	3.79676	0.000146602	0.0102462
Hist2h2be	143.948	2.13375	0.60098	3.55046	0.00038456	0.0234325
Tgfbi	13.2119	2.10751	0.699004	3.01501	0.00256967	0.0946455
Grk3	24.0882	2.1046	0.683687	3.07831	0.00208177	0.0809097
Nsl1	14.7063	2.10391	0.68357	3.07783	0.00208516	0.0809097
Ccl5	1122.82	2.09785	0.458139	4.57907	4.67e-06	0.000570376
Cd200r4	70.1943	2.09498	0.519572	4.03212	5.53e-05	0.00451618
1500009L16Rik	15.2648	2.09282	0.699585	2.99152	0.00277596	0.0994035
Fgl2	98.539	2.07927	0.442762	4.69613	2.65e-06	0.000366213
Epb41l3	16.309	2.07728	0.692434	2.99998	0.00270001	0.0978923
Dna2	23.3112	2.06618	0.619488	3.3353	0.000852079	0.0427374
Zfp41	152.058	2.0155	0.590477	3.41334	0.000641718	0.0343097
Tmem255a	56.4473	2.00757	0.580776	3.4567	0.000546823	0.0300469
Dnase1l3	589.342	1.99948	0.510245	3.91867	8.9e-05	0.00679621
Lilr4b	336.124	1.99662	0.569373	3.5067	0.000453701	0.0266045
Brca1	196.163	1.98834	0.596724	3.33209	0.000861967	0.0427374
Shmt2	80.2068	1.98751	0.405821	4.89751	9.71e-07	0.00016807
Bcat1	87.7795	1.97935	0.648937	3.05015	0.00228728	0.0861592
Faxc	164.093	1.97126	0.518491	3.80192	0.000143582	0.010096
Slc37a2	213.006	1.96703	0.475995	4.13247	3.59e-05	0.003253
Sgo2a	87.273	1.95327	0.504871	3.86885	0.000109351	0.00808081
Rap1gap2	159.353	1.94411	0.544347	3.57146	0.000355	0.0219054
Axl	117.182	1.93027	0.574545	3.35965	0.000780425	0.0402422
Esm1	70.9376	1.92238	0.620881	3.09621	0.00196014	0.0770899
Il21	148.638	1.90395	0.440512	4.32213	1.55e-05	0.00158663
Otub1	109.287	1.89863	0.589369	3.22147	0.00127534	0.0562604
Mis18bp1	121.161	1.8874	0.433576	4.35311	1.34e-05	0.00141566
Nelfe	28.921	1.87563	0.510361	3.67511	0.000237746	0.0154744
Mcm5	116.399	1.85748	0.589734	3.14969	0.00163443	0.0677236
Foxm1	146.248	1.85491	0.607142	3.05515	0.00224947	0.0850109
Cdk6	3378.7	1.83766	0.391829	4.68996	2.73e-06	0.000368896
Myc	196.346	1.83645	0.348422	5.27077	1.36e-07	2.77e-05
Top2a	1141.85	1.83101	0.426281	4.29532	1.74e-05	0.00171515
Tnip3	189.386	1.81349	0.548334	3.30726	0.000942131	0.0461207
4930427A07Rik	79.8929	1.80109	0.578041	3.11586	0.00183409	0.0736303
Mad2l1	243.518	1.79503	0.372827	4.81465	1.47e-06	0.000244395
Trib1	103.462	1.77831	0.481436	3.69377	0.000220951	0.0145652
Coch	296.63	1.74575	0.487479	3.58117	0.000342053	0.021336
Ehd4	166.756	1.73662	0.465689	3.72914	0.000192134	0.0130359
Rgs16	285.602	1.72578	0.354877	4.86305	1.16e-06	0.000194362
Gpd2	547.773	1.72283	0.492742	3.49642	0.000471554	0.0273485
Tnfrsf9	930.5	1.71827	0.388015	4.42835	9.5e-06	0.00108009
2900026A02Rik	340.078	1.71459	0.508281	3.3733	0.000742731	0.0388161
Nr4a2	1861.54	1.71274	0.35898	4.77114	1.83e-06	0.00027602
Npas4	109.901	1.70683	0.5697	2.99601	0.00273536	0.0985578
Plk3	120.177	1.7064	0.416284	4.09912	4.15e-05	0.00367306
Fkrp	95.1076	1.7006	0.479091	3.54964	0.000385761	0.0234325
Fam46a	154.322	1.69683	0.462322	3.67024	0.000242326	0.0156193
Depdc1a	61.9696	1.69465	0.541668	3.12858	0.00175654	0.0715066
Clcn5	34.9128	1.6811	0.53232	3.15805	0.00158826	0.0665233
Mical2	57.0052	1.67456	0.457845	3.65748	0.000254707	0.0163266
Ppp1r11	75.7905	1.66075	0.541951	3.0644	0.00218105	0.0832388
Glp1r	202.498	1.63836	0.511938	3.20031	0.0013728	0.0596525
Dock4	104.025	1.61261	0.525462	3.06893	0.00214825	0.08253
Ifngr1	195.287	1.59623	0.514474	3.10263	0.00191807	0.0758143
Dpysl2	889.876	1.58492	0.443943	3.5701	0.000356846	0.0219054
Themis2	202.916	1.5702	0.519993	3.01966	0.0025306	0.093802
Lrrk1	129.646	1.56409	0.504196	3.10216	0.00192117	0.0758143
Entpd1	520.655	1.55038	0.38266	4.05157	5.09e-05	0.00418617
Gpr65	597.385	1.54927	0.347299	4.46091	8.16e-06	0.000946871
Susd2	1391.76	1.54808	0.405004	3.82239	0.000132165	0.00958358
Srgap3	585.448	1.53927	0.403883	3.81118	0.000138307	0.00984442
Nedd4	243.121	1.53073	0.322313	4.74922	2.04e-06	0.00029989
Ifng	267.977	1.5103	0.35986	4.19691	2.71e-05	0.00249152
Txnrd1	104.812	1.50785	0.468844	3.21609	0.0012995	0.0571092
Galnt2	693.818	1.50476	0.496493	3.03078	0.0024392	0.0909956
Pole	209.232	1.50429	0.429803	3.49994	0.000465355	0.0271309
Tox2	329.197	1.49793	0.368158	4.06873	4.73e-05	0.00403258
Skap2	74.0077	1.49746	0.425876	3.51618	0.000437802	0.0260481
Lmnb1	163.057	1.49395	0.460895	3.24141	0.00118941	0.0532799
Osbpl3	563.468	1.49219	0.467878	3.18928	0.00142627	0.0611937
Mapre2	1601.96	1.48455	0.344627	4.30769	1.65e-05	0.00165326
Fasl	288.762	1.4652	0.355214	4.12484	3.71e-05	0.00333659
Itpk1	139.107	1.4616	0.442149	3.30566	0.000947527	0.04619
Myo1c	166.463	1.41315	0.445255	3.17381	0.00150451	0.0634739
Tacc2	336.442	1.40058	0.418128	3.34965	0.000809141	0.0411739
Map2	235.891	1.38041	0.371443	3.71635	0.000202121	0.0135814
Snx17	145.11	1.36663	0.454232	3.00866	0.00262405	0.0960384
Atf6	778.112	1.36538	0.405975	3.36322	0.000770401	0.0399026
Aplp2	300.22	1.34039	0.340196	3.94006	8.15e-05	0.00642947
Sec14l1	196.373	1.33408	0.379376	3.5165	0.000437274	0.0260481
Zbtb38	524.287	1.32937	0.283582	4.68777	2.76e-06	0.000368896
Crybg1	490.995	1.31487	0.405057	3.24613	0.00116986	0.0526076
Umps	95.2963	1.29366	0.390177	3.31559	0.000914513	0.0449584
Slc3a2	511.365	1.29134	0.421733	3.06197	0.00219885	0.0836429
Gapdh	3845.86	1.27987	0.227762	5.61931	1.92e-08	5.85e-06
Creg1	109.607	1.27527	0.32945	3.8709	0.000108433	0.00806437
Zyx	821.567	1.2703	0.301053	4.2195	2.45e-05	0.00231173
Tnfsf10	393.466	1.23017	0.374299	3.28661	0.00101403	0.0482162
Sept11	1794.5	1.21937	0.313372	3.89113	9.98e-05	0.00751719
Utp4	162.75	1.21395	0.312327	3.88677	0.000101585	0.00760382
Cct6a	1227.4	1.1941	0.369969	3.22756	0.00124849	0.0552863
Foxn3	487.811	1.15897	0.28313	4.09342	4.25e-05	0.00373603
Tnfrsf1b	1634.04	1.15628	0.351627	3.28838	0.00100764	0.0481099
Rbbp8	213.382	1.15328	0.342345	3.36877	0.000755049	0.0392829
Tipin	120.324	1.14278	0.368362	3.10232	0.00192013	0.0758143
Eea1	4064.58	1.14118	0.280055	4.07485	4.6e-05	0.00398666
Gltp	703.342	1.14102	0.36187	3.15313	0.00161531	0.0674129
Ctsb	1362.5	1.13861	0.249408	4.56527	4.99e-06	0.000602884
Tigit	3590.28	1.11479	0.298541	3.73413	0.000188368	0.0128555
Fry	753.198	1.11462	0.291974	3.81755	0.000134785	0.00971288
Cog2	154.191	1.11454	0.338831	3.28937	0.00100412	0.0481099
Vim	336.711	1.10715	0.312093	3.54751	0.000388892	0.0234996
Arl5a	657.336	1.10654	0.252458	4.38308	1.17e-05	0.0012688
Bhlhe40	784.069	1.09598	0.314853	3.48094	0.000499655	0.0281407
Flna	2616.21	1.09219	0.342525	3.18865	0.00142936	0.0611937
Mrpl39	377.182	1.07597	0.339927	3.1653	0.00154926	0.0651249
Tti2	137.117	1.04851	0.322608	3.25009	0.00115368	0.05249
Cd38	504.481	1.04004	0.32671	3.18338	0.00145564	0.0620896
Cops3	136.087	1.03854	0.347306	2.99027	0.0027873	0.0995022
Ptpn12	614.71	1.01815	0.298928	3.40601	0.000659207	0.0350831
Hip1	800.017	1.01273	0.311484	3.25129	0.00114881	0.0524744
Glul	191.458	0.993698	0.302852	3.28114	0.00103389	0.0487607
Ppp1r16b	887.472	0.992328	0.319693	3.104	0.0019092	0.0758143
Adam19	5475.22	0.991602	0.28485	3.48113	0.000499295	0.0281407
Gns	246.761	0.991141	0.322214	3.07603	0.00209776	0.0811273
Sub1	1582.94	0.979759	0.308404	3.17687	0.00148874	0.0632687
Ipo5	347.359	0.968236	0.293484	3.29911	0.000969935	0.0470606
Actg1	1157.03	0.966069	0.257977	3.74479	0.000180545	0.0123946
Urb2	461.303	0.965156	0.314111	3.07266	0.0021216	0.0817767
Trps1	1043.37	0.945716	0.224141	4.21928	2.45e-05	0.00231173
Irf4	1143.16	0.925817	0.251924	3.67498	0.000237869	0.0154744
Rab8b	1647.08	0.917276	0.261593	3.50651	0.000454032	0.0266045
Nucks1	761.691	0.915807	0.22738	4.02765	5.63e-05	0.00457072
Setbp1	1030.13	0.90865	0.235529	3.85791	0.000114361	0.00839756
Twsg1	1062.16	0.906838	0.28812	3.14743	0.0016471	0.0680059
Tmsb4x	1562.04	0.902745	0.25873	3.48914	0.000484574	0.0278318
Phactr2	1565.27	0.885851	0.259268	3.41674	0.000633758	0.034041
Lcp1	10350.1	0.856431	0.285647	2.99821	0.00271569	0.0981541
Cfl1	1179.66	0.832991	0.239541	3.47744	0.000506217	0.0282362
Ucp2	3483.84	0.794031	0.248013	3.20157	0.00136681	0.0596154
Nkg7	2335.79	0.783725	0.249171	3.14533	0.001659	0.068085
AW112010	1555.36	0.769725	0.255833	3.0087	0.00262364	0.0960384
Parp1	380.971	0.747434	0.215305	3.47152	0.000517526	0.0287289
Eif2s1	889.793	0.708616	0.221271	3.20249	0.00136247	0.0596154
Ctsd	2792.46	0.650332	0.189084	3.43938	0.000583056	0.0316103
Ywhae	1688.91	0.627021	0.204965	3.05915	0.00221962	0.0841571
Gnai2	1009.86	0.590201	0.197235	2.99238	0.00276816	0.0994035
Irf2bp2	1681.4	-0.673403	0.221388	-3.04173	0.00235222	0.0880338
Tm9sf2	599.694	-0.682508	0.197958	-3.44775	0.000565278	0.0307904
Il17ra	2917.19	-0.700005	0.222122	-3.15144	0.00162468	0.0675609
Eml5	619.378	-0.726453	0.24189	-3.00323	0.00267126	0.0971536
Rab37	328.051	-0.795705	0.264907	-3.00371	0.00266709	0.0971536
Gprasp1	304.511	-0.80151	0.261343	-3.0669	0.00216294	0.08282
Xrn2	1493.95	-0.809642	0.262259	-3.08718	0.00202063	0.0789337
Map4k4	1108.72	-0.925588	0.276121	-3.35211	0.000801987	0.0409897
Clec2i	502.144	-0.969535	0.313805	-3.08961	0.00200418	0.0785558
Ggps1	623.242	-0.982818	0.314922	-3.12083	0.00180343	0.0729039
Il7r	1290.69	-1.03842	0.317937	-3.26613	0.00109028	0.0502381
Cep97	562.338	-1.05616	0.280986	-3.75875	0.000170765	0.0117929
Zfp36l2	515.976	-1.05939	0.350721	-3.02062	0.00252259	0.093802
Kat2b	361.691	-1.06645	0.232044	-4.59589	4.31e-06	0.000541434
Ift80	597.459	-1.10728	0.315398	-3.51073	0.000446878	0.0264524
Ccdc125	175.137	-1.11951	0.352697	-3.17414	0.00150283	0.0634739
Dennd2d	1036.57	-1.15351	0.270479	-4.26468	2e-05	0.00195175
Kbtbd11	2806.92	-1.24935	0.306428	-4.07714	4.56e-05	0.00397714
Cerkl	291.378	-1.25344	0.344285	-3.64069	0.000271909	0.0172388
Arhgef7	291.004	-1.26903	0.397967	-3.18878	0.00142875	0.0611937
Gm14085	189.577	-1.30223	0.417134	-3.12185	0.00179718	0.0729039
Rbak	120.345	-1.34857	0.406485	-3.31765	0.000907796	0.0448181
Rflnb	188.378	-1.35297	0.444403	-3.04446	0.002331	0.087522
2610507I01Rik	82.7191	-1.36614	0.420597	-3.2481	0.0011618	0.0524922
Parn	355.816	-1.38949	0.318833	-4.35805	1.31e-05	0.00139677
Nr1d2	154.776	-1.42364	0.404775	-3.51711	0.000436275	0.0260481
Mppe1	110.88	-1.6259	0.492986	-3.29808	0.000973499	0.0470606
Haus5	92.9857	-1.64414	0.507887	-3.23721	0.00120705	0.0538316
6330409D20Rik	54.4233	-1.70084	0.522825	-3.25317	0.00114127	0.0523359
Tnfrsf26	477.542	-1.72645	0.482932	-3.57493	0.000350324	0.0217351
Gpx3	22.8351	-1.7364	0.536542	-3.23628	0.001211	0.0538316
Smim13	115.627	-1.81117	0.52689	-3.43748	0.000587155	0.0316845
D730005E14Rik	76.2278	-1.83077	0.415886	-4.4021	1.07e-05	0.00119597
Gpr183	779.776	-1.83363	0.346232	-5.29596	1.18e-07	2.5e-05
Pik3ip1	31.7717	-1.87935	0.572586	-3.28222	0.00102993	0.0487607
B3gat2	34.6537	-1.96794	0.502408	-3.91701	8.97e-05	0.00679839
Mrps11	22.5609	-1.99425	0.609544	-3.27172	0.00106897	0.0496086
Rpgrip1	89.196	-2.01554	0.384403	-5.24331	1.58e-07	3.05e-05
E030018B13Rik	26.7489	-2.03021	0.645532	-3.14502	0.00166075	0.068085
Arv1	35.7103	-2.04067	0.651037	-3.13449	0.00172153	0.0703282
Coq8b	40.4855	-2.05298	0.65929	-3.11393	0.00184611	0.0738571
Espnl	30.5684	-2.06614	0.684671	-3.01772	0.00254684	0.0941032
Slc38a6	70.0778	-2.11067	0.453484	-4.65433	3.25e-06	0.000423712
Fam161b	7.71893	-2.16895	0.695832	-3.11706	0.00182661	0.0735846
Sag	16.639	-2.23308	0.677702	-3.29507	0.000983958	0.0473688
Lat2	15.6921	-2.24693	0.646005	-3.4782	0.000504789	0.0282362
Gstm1	36.1488	-2.24705	0.650259	-3.45561	0.000549039	0.0300469
Zfp82	33.8095	-2.24855	0.663852	-3.38713	0.000706274	0.0372463
Acpt	9.26077	-2.29971	0.690104	-3.33241	0.000860958	0.0427374
Slc25a15	22.1829	-2.31238	0.682378	-3.3887	0.000702236	0.0372025
Ankrd35	8.65	-2.3605	0.699553	-3.37431	0.000740023	0.0388161
Adamts7	12.4619	-2.4029	0.693802	-3.46337	0.000533445	0.0294716
3110043O21Rik	36.2166	-2.40605	0.624137	-3.85501	0.000115727	0.00844444
Gm6297	21.6403	-2.49467	0.678999	-3.67404	0.000238745	0.0154744
Myrip	12.13	-2.53624	0.698253	-3.63226	0.000280947	0.0177149
Scarb1	47.8509	-2.59704	0.640183	-4.05671	4.98e-05	0.00415409
Nat8f1	15.5008	-2.7018	0.688418	-3.92465	8.69e-05	0.00671809
D130020L05Rik	32.0923	-2.83181	0.609246	-4.64805	3.35e-06	0.000431963
Syn3	16.3249	-3.09427	0.650577	-4.75619	1.97e-06	0.000293447
Perm1	23.8778	-3.64602	0.625699	-5.82711	5.64e-09	1.92e-06
