# Supplementary material for: A functional subset of CD8+ T cells during chronic exhaustion is defined by SIRPα expression
Source: Nat Commun. 2019 Feb 15;10:794. doi: 10.1038/s41467-019-08637-9 (PMC6377614; doi:10.1038/s41467-019-08637-9)
Supplement: Supplementary file 5 — Supplementary Data 2 [file 41467_2019_8637_MOESM5_ESM.xlsx]

## Sheet: SirpaCorrelatedGenes_LCMV
Genes correlated with T cell Sirpα expression in LCMV	Core genes correlated with T cell SIRPα expression in LCMV and enriched in SIRPα+ T cells in FV infection	Genes enriched in SIRPα+ T cells in FV infection
Sirpa	Adam19	Mrc1
C3	Adgre4	Fcer1g
Mpeg1	Arl5a	H2-Aa
Gm6377	Arsb	Ptgs1
Csf1r	Aspm	Tlr13
Cd300a	Atf6	Ctnnd1
Klra2	AW112010	Lyn
Clec7a	Axl	Cd74
Gda	Bcat1	Mafb
Cybb	Bcl2l1	Trf
Cd180	Bhlhe40	Adgre4
Ctsh	Brca1	Ccr3
Hpse	Bub1	Ccnb2
Cd93	C1qb	Spic
Msr1	C1qc	Marcks
Pld4	Ccl3	C1qc
Tnfaip2	Ccna2	Vcam1
Cfb	Ccnb2	Lpl
Aoah	Cd180	H2-Ab1
Clec4a3	Cd200r4	Cd180
Fcgr4	Cd244	Adamts14
Lyn	Cd300a	Sdc3
Adgre1	Cd38	Hmox1
Unc93b1	Cd74	Esco2
Tgfbi	Cdk6	Lrp1
Grn	Cenpe	Shcbp1
Mmp8	Cenpf	Rgl1
F10	Cfl1	C1qb
Lgmn	Ckap2	Hist1h1b
Tlr13	Cks1b	Ccl3
Clec4a1	Clec4a1	E2f7
Ifi205	Clspn	Mpeg1
Gpr141	Coro2a	Aspm
Mcemp1	Csf1r	Slc16a10
Nupr1	Ctnnd1	Syk
Cd74	Ctsb	E2f8
Plbd1	Ctsd	Slc40a1
Fgd4	Dna2	Havcr2
Mgst1	Dnase1l3	Kif4
Mnda	Dpysl2	Lgi2
Dnase1l3	Dusp4	Plxnb2
Ifi204	E2f7	H2-Eb1
AI607873	E2f8	Tnfrsf21
BC028528	Eea1	Neil3
Lacc1	Ehd4	Knl1
Gm5150	Entpd1	Cenpf
H2-Ab1	Esco2	Sdf2l1
Lyz2	Esm1	Rrm2
Clec12a	Faxc	Lilrb4a
Slfn4	Fcer1g	Treml4
Ly86	Fgl2	Sh2d1b1
Pygl	Fignl1	Pilra
Nxpe4	Flna	Ccl4
Gm4951	Foxm1	Cks1b
Il1rn	Gltp	Cdk5r1
H2-Eb1	Gnai2	Gzmb
Hp	Gns	Spc24
Hck	Gpd2	Lamc1
Pla2g7	Gzmb	Klf12
Ctsb	H2-Aa	Tpx2
Clec4e	H2-Ab1	Myadm
Cyfip1	H2-Eb1	Hist1h2bg
Fcgr1	Havcr2	Hist1h2bm
Gm9733	Hip1	Mki67
Cd68	Hist1h1b	Ska3
Eps8	Hist1h2bg	Igf1
Alox5ap	Hist1h2bm	Cd300a
Themis2	Hmmr	C1qtnf6
Marcks	Hmox1	Thy1
Pilra	Ifng	Bcl2l1
Adgre4	Il21	Ccr6
LOC100038947	Irf4	Csf1r
Myof	Itgam	Myo10
Tlr4	Kcnk5	Gas7
Ifi44	Kif11	Hmmr
H2-DMb1	Kif14	Tcf7l2
Anxa4	Kif15	Sytl2
Aif1	Kif23	Arsb
Gsr	Kif4	Kif23
Idh1	Lamc1	1810055G02Rik
Plcg2	Lilr4b	Gm3219
Igsf6	Lilrb4a	Olfr56
Pde7b	Lmnb1	Stil
Igkv1-135	Lpl	Nusap1
Skap2	Lrrk1	Kif14
Tyrobp	Lyn	Coro2a
Ccl6	Mad2l1	Prr5l
Tfec	Mapre2	Fignl1
Rnase6	Marcks	Kif11
Treml4	Mcm5	Tlr8
Gas2l3	Mis18bp1	Ckap2
Ccr1	Mki67	Mir155hg
Shtn1	Mpeg1	Ccna2
Rassf4	Myadm	Ncapg2
Fcer1g	Mybl1	Prdm1
Ighv8-12	Ncapg	Map6
Vcan	Ncapg2	Gpr25
Ifitm3	Ncaph	Clspn
Ccl2	Neb	Prr11
Stom	Neil3	Spred1
H2-Aa	Nek2	Cenpe
Alcam	Nsl1	Nek2
Ehd4	Nucks1	Mybl1
Jchain	Nusap1	Dusp4
Ifitm2	Osbpl3	Ankle1
Ccdc88a	Otub1	Adgrg1
Lpl	Phactr2	Itgam
Hhex	Pilra	Clec4a1
Top2a	Plk3	Neb
Retnlg	Pole	Kif15
Ccrl2	Prdm1	Epas1
Ptms	Prr11	Cd300e
Plin2	Prr5l	Ncapg
Igkv10-96	Ptpn12	Rad51c
Phf11d	Rab8b	Cxcr6
Ptgr1	Rad51	Rph3a
Myo5a	Rad51c	Pih1d1
Cd36	Rap1gap2	Stmn1
Atf3	Rbbp8	Il2ra
Cxcr2	Rgl1	Rad51
Mlkl	Rgs16	Cd244
Wfdc17	Rrm2	Gfra2
Ncapg	Sdc3	Bub1
Aspm	Sdf2l1	Kcnk5
Igkv19-93	Sec14l1	Tmem163
Whsc1	Setbp1	Snx9
Clec4a2	Sh2d1b1	Ube2c
Fpr2	Shcbp1	Ncaph
Ifitm6	Ska3	Hist2h2be
Slc25a24	Skap2	Tgfbi
Diaph3	Slc40a1	Grk3
Btk	Spc24	Nsl1
Kif18a	Spic	Ccl5
Lman1	Srgap3	Cd200r4
Spi1	Stil	1500009L16Rik
Tpx2	Syk	Fgl2
Kif11	Sytl2	Epb41l3
Pole	Tcf7l2	Dna2
Havcr2	Tgfbi	Zfp41
Mki67	Themis2	Tmem255a
Chaf1a	Tigit	Dnase1l3
F630028O10Rik	Tipin	Lilr4b
Cenpk	Tlr13	Brca1
Kif14	Tmem163	Shmt2
Casc5	Tnfrsf21	Bcat1
Pstpip2	Tnfrsf9	Faxc
Eaf2	Top2a	Slc37a2
Nusap1	Tpx2	Sgo2a
Cd24a	Treml4	Rap1gap2
Kif4	Trib1	Axl
Pla2g4a	Trps1	Esm1
Irf8	Txnrd1	Il21
Acer3	Ube2c	Otub1
6330407A03Rik	Umps	Mis18bp1
Mis18bp1	Vcam1	Nelfe
Akr1e1	Vim	Mcm5
Cenpf	Ywhae	Foxm1
Hmmr	Zyx	Cdk6
Bub1		Myc
Dtl		Top2a
Il13ra1		Tnip3
Ect2		4930427A07Rik
Spc24		Mad2l1
Ttk		Trib1
Dnajb11		Coch
Frmd4b		Ehd4
Ska1		Rgs16
Ska3		Gpd2
Itgam		Tnfrsf9
Ighv1-64		2900026A02Rik
Coro2a		Nr4a2
Prc1		Npas4
Fgr		Plk3
Cdc20		Fkrp
Esco2		Fam46a
Plekho2		Depdc1a
C330027C09Rik		Clcn5
Lig1		Mical2
Cenpe		Ppp1r11
Pf4		Glp1r
Kntc1		Dock4
Ncapg2		Ifngr1
Spic		Dpysl2
Slc15a3		Themis2
Gm12253		Lrrk1
Cdca8		Entpd1
Txndc5		Gpr65
Hells		Susd2
Cep55		Srgap3
Kif15		Nedd4
Dlgap5		Ifng
Bard1		Txnrd1
Maf		Galnt2
Fgl2		Pole
Lmnb1		Tox2
Nlrp3		Skap2
Brca1		Lmnb1
Sgol2a		Osbpl3
Myl4		Mapre2
Smc2		Fasl
E2f8		Itpk1
Ezh2		Myo1c
Prr11		Tacc2
Nuf2		Map2
Brip1		Snx17
Serpina3g		Atf6
42624		Aplp2
Stil		Sec14l1
Gm14548		Zbtb38
Kif2c		Crybg1
B4galt5		Umps
Cdk1		Slc3a2
Hspa13		Gapdh
Chil3		Creg1
Lrrk2		Zyx
Bub1b		Tnfsf10
Cit		43354
Shcbp1		Utp4
Melk		Cct6a
Clspn		Foxn3
Ighg3		Tnfrsf1b
Nek2		Rbbp8
Ccnb2		Tipin
Rrbp1		Eea1
Cdc45		Gltp
Slc43a3		Ctsb
Ticrr		Tigit
Ccna2		Fry
Thbs1		Cog2
Cenph		Vim
Clec4n		Arl5a
Hsp90b1		Bhlhe40
Bst1		Flna
Oasl2		Mrpl39
Ptgs2		Tti2
Pbk		Cd38
Trem3		Cops3
Swap70		Ptpn12
Tcf7l2		Hip1
Anxa2		Glul
Serpina3f		Ppp1r16b
Neil3		Adam19
Aars		Gns
Anln		Sub1
Chek1		Ipo5
Ncaph		Actg1
Spc25		Urb2
Arsb		Trps1
Fmnl2		Irf4
Aurkb		Rab8b
Mybl2		Nucks1
Iigp1		Setbp1
Ifi30		Twsg1
Gcnt1		Tmsb4x
Igkv8-24		Phactr2
Apobec1		Lcp1
Cks1b		Cfl1
Rad51		Ucp2
Tacc3		Nkg7
Ckap2		AW112010
Il1b		Parp1
P2ry13		Eif2s1
Ctsc		Ctsd
Trib1		Ywhae
Hist1h1b		Gnai2
Sh2d1b1
Mcm6
Cdca2
Syce2
Rsad2
Trafd1
Aunip
Bspry
Igkv1-117
Spcs3
Ighg2b
Iglv1
Asns
Mtfr2
Clec5a
Mapkapk2
Ighv1-82
Sgol1
Ly6i
Msrb1
Rasgef1b
Ckap2l
Pola1
Cxcl9
Cd81
Osbpl3
Ctla4
Spag5
Fpr1
Irf4
Xdh
Cd14
Ogfrl1
Mef2c
Arhgap11a
Gca
C1qc
Cdc25c
Hist1h2ab
Lag3
Rrm2
Mcu
Dnajc9
Mcm4
Kif23
Incenp
Iglc1
Zbp1
Lrr1
Rgs16
Endod1
Hip1
Mastl
Nampt
Snx10
Il10ra
Slfn9
Tigit
Hist1h2bn
Ighv1-58
Zfand4
Parpbp
Clic4
Atad5
Kif20a
Cxcl2
Myo1f
Ccdc18
Mybl1
Nfxl1
Iglj1
Ngp
Tipin
Rad51c
Nudt4
Lancl2
Sdc3
Gbp2b
Knstrn
Efhd2
Rad54b
Entpd1
Stk39
Mad2l1
Pik3ap1
Fam129a
Csf3r
Lamc1
S100a8
Cd300ld
Igkv12-44
Trem1
Ndc80
Dna2
Rbbp8
Tifa
Gzmk
Rom1
Birc5
Sdf2l1
Ighv8-8
Gatm
Rab27a
Fignl1
Lpcat2
Ear2
Wee1
Hist1h4f
Serpinb10
Cdc14a
Cers6
Uhrf1
Nde1
S100a9
Hist1h2bg
Gins1
Gab2
Arhgap19
Prdm1
Fuca2
Cd33
Mcm7
Asah1
Igkv6-17
Scpep1
Exo1
Klhl5
Cd244
Prkcd
Il1r2
Cdkn3
Igkv2-109
Rnpep
Ighv1-55
Syngr2
Itga2
Rad51ap1
Vmp1
Ighg2c
F630111L10Rik
Ccne2
Rrm1
Fkbp2
Tfdp1
Rfc3
Mcm5
Ercc6l
Ptprj
Vcl
Rad54l
Lamp2
Ceacam1
Igkv4-57-1
Cebpa
Ly6a
Cenpi
Xpnpep1
Cdca3
Mcm3
Ube2c
Mcm2
Car5b
Lcn2
Anxa3
Tspan2
Pqlc3
Igkv12-46
Wbp5
Hist1h2bf
Zbtb32
Apitd1
Pacsin2
Pilrb1
Atp2b4
Glrx
Asf1b
Lmo2
Acadl
Hdlbp
Myo1g
Chaf1b
Arl5a
Csf2ra
Fkbp5
Il2rb
Prim1
Fcgr3
Pim1
Oas1g
Myadm
Gbp5
Rnh1
Odf2
Asprv1
Gngt2
Mospd2
Trip13
Ammecr1
Lrg1
Kbtbd6
Capg
Smarcc1
Gmnn
Tmpo
Rpa2
A530032D15Rik
Acp2
F13a1
Arhgap21
Pdk3
Ptafr
Gnai2
Gns
Plek
2810417H13Rik
P4hb
Hist1h2bm
Psap
Mt2
Foxm1
Ncapd2
Batf
Ccdc34
Igkv8-21
Dscc1
Gins2
Gbp3
Slamf9
Plk1
Zgrf1
Ctsd
Phf11a
Tmem163
Ube2l6
Ctsz
Igkv3-8
Psat1
Rnd3
Sfmbt1
Hist1h2bj
Clec4d
Cd63
Igkv4-91
Cenpn
Ddias
Comt
Kif20b
Igkv6-13
Slfn3
H1f0
Zdhhc2
Fancd2
Adap1
Gpnmb
Apaf1
Kpna3
Hacd4
Ms4a6c
Plk4
Gm12250
Snap23
Rab7b
Gm14005
Itih5
Igkv6-32
Stfa2l1
Lmbrd2
Sema7a
Pdia3
Ybx3
Canx
C1qa
Tk1
Hist1h4d
Tnfrsf9
Idh3a
Tbc1d31
Vim
Ergic1
Igkv12-41
G6pdx
Fanci
F11r
Popdc2
Hmgn3
Igkv4-69
Ifitm1
Creld2
Irf5
Pon3
Cd300lf
Abr
Pparg
Pmch
Fam83d
Gzmb
Casp3
Mzb1
Cetn4
Eme1
Igkv4-57
Cdkn2c
Lst1
Cyp4f18
Ddost
Naa40
Tnfsf12
Akt1
Kif22
Pml
Cdca5
Hist1h2bb
Ighm
Myo1e
Hnrnpll
Irf1
E2f7
St14
Mpp6
Ighv1-69
Nmral1
Calm3
Kynu
Cxcl10
Wdhd1
Cenpp
Zwilch
Fosb
Sccpdh
Sypl
Tnfrsf21
Igkv9-120
Tubg1
Ttc9c
Map4k1
Cbx5
Hk2
Oosp1
Pik3cg
Lrrk1
Hist3h2a
Rad51b
Dek
Pdcd1
Dnmt1
Ms4a7
Irg1
Abcd1
Serpinb6b
Fcrl1
Tyms
Tstd3
Ufsp2
Csrp1
Igkv14-111
Cep57
Polq
Rbl1
Ckap5
Prim2
Atp6v0a1
Ska2
Igkv5-48
Tpi1
Ptpn13
Tlr2
Cst3
Lilrb4a
Pcyt1b
2610524H06Rik
Reep5
Ak3
Zc3h12c
Dpp3
Gadd45b
Serpinb9b
Eea1
Coprs
Rad21
Il1f9
Cdc6
Syk
Pycard
Psmb8
Ccne1
Napsa
Atad2
Prdx4
Ugt1a7c
Ifi27l2a
Dusp4
Lpin2
E2f3
Pmpca
Mcm10
Plau
Rasgrp3
Il21
Tubb3
Etfb
C1qb
Rgs18
Ywhag
Cep128
Arhgap18
Mtch1
Vcam1
Spdl1
Ifih1
Ly6g
Igkv6-15
Klrb1b
Mns1
Kctd9
Fbxo5
2810025M15Rik
Casp4
Csf2rb
Bak1
Wfdc21
Rab39b
Plac8
Nfyb
Naaa
Ccnf
Nccrp1
Hist1h2bh
Brca2
Thbd
Wars
Pola2
Adam19
Sec11c
Troap
Marveld2
Hist1h4c
Stx7
Parp12
Zfp808
Hcls1
Mx1
Gm4841
Cenpa
Phactr2
Mapre2
C3ar1
Rp2
Reep4
Pold3
Mertk
Gpd2
9430069I07Rik
Ranbp1
Pak1
Ighv1-84
Mtbp
Eif4h
42623
Cep78
Mcm8
Igkv10-94
Mms22l
Pfkp
Gpm6a
Kif18b
Crmp1
Dhrs1
Pla2g16
Il6
Elmo2
Pafah1b3
Car13
Mcpt8
Tcf4
Dsn1
Cdk2
Ltf
Ppa1
Atf6
Atp6v1a
Mapk3
Cpsf2
Hist4h4
Orc1
Cenpw
Atpif1
Blmh
Cfh
Mxd1
Mbd4
Ccdc109b
Casp1
Lasp1
Racgap1
Atxn1
Igkv14-130
Stard3nl
Prpf18
Xaf1
Igkv5-45
Enpp1
Dhfr
Cd44
Ncf4
Plk2
Prr13
Slc33a1
Psmb9
Lair1
Aurka
Manf
Cdc27
Hk3
N4bp1
Prf1
Atp6v1b2
Desi1
Plxnc1
Raph1
Klra7
Gen1
Polh
Ighv1-63
Lgals3
Rgl1
Nucks1
Ywhae
Myd88
Coro1b
Trim37
Met
Ccl3
Acot7
Sdcbp
Pmm1
Hyou1
Mefv
Hist1h4a
Lgalsl
Slc40a1
Rab1a
Acsl5
Pglyrp1
Lpgat1
Upp1
Capza2
Serpinb9
Atg4c
Ccdc50
Camp
Yipf1
Tlr7
Ighv3-8
St6galnac6
Ms4a6d
Thoc6
Siglece
Arf1
Hist1h2ak
Psmd2
Hist1h3g
Nab1
Tube1
Eftud2
Farp1
P2ry14
6530402F18Rik
2700029M09Rik
Cask
Aifm1
Dhx58
Rbm47
Bhlhe41
Ikbip
Hcfc1
Efcab11
BC055324
Hist1h1e
Aspn
Gm11710
Cdc25b
Ighv1-42
Cpd
Ryk
Evi5
Kmo
Crybg3
Ptpn7
Slpi
Cfl1
Stk3
Prg2
Apobec3
Atp1a3
Ermn
Psmc1
Gyg
Serp1
Fmnl1
Zdhhc21
Hist2h2bb
App
Mnd1
Rtca
Calr
Adam8
Clec9a
Nfe2
Hist2h4
Gfpt1
Fam72a
Rpn1
Dpcd
Hdc
Dera
Fam185a
Sec14l1
Pdia6
Slmo2
Tor1aip1
Stt3a
Plekhb2
Psmc3ip
Gars
Cyp20a1
Micu2
Hist1h1a
Cd22
Psmd14
Rab8b
Cd38
Nsl1
Gbp7
Blm
Anxa5
42620
Lilr4b
Igha
Mir363
Galnt3
Hist2h2ac
S100a6
Sumo3
Ncf1
Hist1h3d
Tdrd7
Ptpn12
Alg10b
Ssr2
Il10
Igf2bp3
Rnaseh2b
Gzma
Cd80
Dut
Far1
Sirpb1a
Igkv8-30
Setbp1
Gtse1
Pdia4
Sass6
Itgb2
Sdhb
Mdfic
Tmem2
Lrrc59
Alms1
Anp32e
Prex1
E2f2
Iglc2
Flnb
Coq7
Psma4
Mapkapk3
Coro1c
Ccr5
Dapk2
Actn4
Saa3
Slbp
Hmgcr
Ptpn9
Endou
Igkv8-28
Gusb
Ube2g2
Tfg
Rfwd3
Tbcb
Arpc5
Arpc1b
Sec24d
2610318N02Rik
Igkv4-86
Otud7b
Trim30a
Hist1h2ag
Itga4
Vamp8
I830127L07Rik
Ifit2
Dstn
Eomes
Hist1h4i
Prcp
Myef2
Cdca7
Etv6
Chn2
Hk1
Fen1
Ndufc2
Ctss
Tpst1
Lgals3bp
0610010F05Rik
H2afx
Ppp2r4
Cenpu
Srgap3
Tyms-ps
Ccdc138
Fbxo48
Sgms2
Trp53i11
Ighv13-2
Rangap1
Ica1
Sun1
Igkv4-58
Suz12
Psmd1
Hnrnpab
Lnp
Edem2
Uba1
Anxa1
Sestd1
Ap1s1
Gpx1
Dbnl
S100a4
AW112010
Nudt1
Trps1
Neb
Itgb3
Glmn
Cdk6
Faxc
Ssrp1
Chsy1
Ept1
Slamf7
Atp2a2
Mrpl4
Supt16
Hif1a
Acp1
Map2k3
C5ar1
Tkt
Emd
Lsp1
C1d
Srsf4
Gpr55
Cdkl3
Gbp2
Psmd13
Arhgap10
Gimap7
Adrbk2
Ints2
Ebi3
Samhd1
Slc31a1
Hist1h4h
Eif2ak2
Apobec2
Asph
Shc1
Csgalnact2
Rb1
Hist3h2bb-ps
Tmed5
Serinc3
Eif4e3
Hdgf
Tgfb1
Cdca7l
Rap1gap2
Dclk2
Tap1
Hmgn5
Rhoq
Topbp1
Hjurp
Fut4
Jdp2
Il18
Mapk6
Suv39h2
Bhlhe40
Rps6ka1
Gnptab
Htatip2
Fes
Itgax
Ifng
Poldip3
Dynll2
Upk1a
Ckap4
Ppbp
Sqle
Rasgrp2
Cadm1
Dpysl2
0610009B22Rik
Aldh7a1
Phlda1
Cenpl
Sumf1
Ide
Tmem97
Txn1
Tmem106a
Cmss1
Fmr1
Dap
Pgd
Gsap
Isg20
Anapc15
Psmc2
Prdx2
Gas2
Plk3
Ndufb8
Haus7
Hspa14
Ppfibp1
Cdkn1a
Esm1
4930447A16Rik
Xbp1
Prelid1
Cyba
Ada
Nrp1
Kcnab2
Tlr3
Gnaq
Oas3
Capzb
Atp6v0d1
Sirt2
Gng2
Tbc1d7
Gnpda1
Fabp5
Pnp
Spata24
Actr2
Vps35
Mtrf1
Tgm2
Hmox1
Pigt
Cbx1
Hip1r
Vps36
Hsd17b12
Recql
Ccp110
Otub1
Metap2
C130026I21Rik
Adam9
Elovl1
Ran
Kif13b
Rsph1
Copz1
Litaf
Dennd5b
Slc25a44
Cmc2
Rogdi
Cpox
Chil4
Dusp22
Ubxn8
Phka2
Dus2
Stx11
Elof1
Gstm1
Rab35
Igkv4-61
Slc35f5
Plekha2
Mctp1
Igkv6-20
Txnrd1
Arel1
Cd200r4
Med7
Tns3
Apoc2
Ykt6
Espl1
Pcgf2
Clptm1
Usp1
Mir15a
Magt1
42615
Cisd1
Prpf40a
Orc6
Klra3
Arl6ip1
Ociad2
Ehbp1l1
Rgs1
Fus
Cmpk2
Lrmp
Gm38525
Nabp2
Ctnna1
Umps
Gng12
Nudcd2
Flna
Baz1a
Pcyt1a
Gpsm2
Alg8
Vcpkmt
Ap2s1
Ctnnd1
Sar1b
Surf4
Erlin1
Mmp14
Tcf19
Dbi
Dyrk3
Psmd8
Igkv3-4
Uchl5
Pop1
Pmf1
Ndufb7
St3gal5
Cpt1a
Carhsp1
Ttf2
Gdi2
Smarcb1
Ahsa1
Rfc4
Trav7-5
Polr3k
Blnk
Ctsg
Hspa4l
Serpinb1b
Gna15
Axl
Optn
Adssl1
Cdc25a
Bub3
Fn1
Bcl2l1
B930095G15Rik
Gng10
Psma1
Uba2
Gtf2e2
Pmvk
Trbv29
Chst2
Slc35b1
Micu1
Mid1ip1
Kctd20
Eif3c
Smc5
Tmem67
Klrg1
Pphln1
Snrpa
Ptpn11
Fanca
Cox6b2
Abcf1
42430
9630013D21Rik
Cdc7
Snrnp25
Tmco1
Hist3h2ba
Hist1h2bc
Manea
Ubd
Abcd2
Vimp
Nup62
Zmpste24
Sdc1
Mrpl37
Gpr137b-ps
Nsmce2
Fabp7
Cd48
Gins4
Psmd7
Asna1
Glmp
Ahnak
Pirb
Ell2
Chst12
Afg3l1
Leprot
Blvra
Eif4e2
Pmaip1
E430025E21Rik
Rtn3
Fabp4
Btbd10
Aes
Zbed3
Cltc
Cd40
Adam17
Fam126a
Chit1
Mt1
Ccz1
Ywhab
Tjp2
Wbp2
Tmem242
Mtap7d3
Tubb6
AF251705
Sytl2
Ace
Nars
Nelfcd
Tmbim6
Ripk3
Txnl1
Stard4
Iglv2
Eef1g
Rilpl2
Hat1
Ermp1
Dck
Fbxw11
Ipp
Clic1
Nup93
Galc
Calm1
Cysltr2
Sf3a1
Mthfd2
Ppp4c
Nans
Chek2
Ebp
Dennd5a
Ak2
Hcar2
Gtf2f1
Msl3
Stam2
Zfp382
Cdh17
Igkv4-74
Tomm6
Rmdn3
Rab32
H3f3a
Sord
Xiap
Alad
Slc16a3
Snd1
C2cd5
Gpr160
Haus6
Wdr76
Zfp367
Kif24
Klrc1
Ube2e3
Commd3
Gem
Tmem41b
Mpo
Alyref
Acly
Serpinb6a
Hprt
Gltp
Get4
Golt1b
Rapgef5
Il18rap
Cyp51
Mast2
Smpdl3b
Snf8
Gnb1
Ugp2
1110059E24Rik
Hist1h4b
Ttc39b
Cpped1
Prr5l
Ppip5k2
Sephs1
Aldh3b1
Gosr2
Etf1
42622
Ciapin1
Rbm44
Slc22a15
Aldoa
Fut8
Egr1
Dync1li1
Nmt1
Nudcd1
Ldha
Znhit1
Renbp
Il12rb1
Ostm1
Fancm
Psmb2
Sh3bgrl
Cmip
Pus10
Kcnk6
Dhrs4
Gpr108
Rnf115
Cd83
Ccdc112
Rtp4
Helb
Ndufa8
M6pr
Spats2
Mapk1
Nt5c3
Rnf216
Cdc123
Zyx
Magohb
Herpud1
Tubgcp2
Msn
F730043M19Rik
Pip4k2c
Cyfip2
Gorasp2
Lgals1
Samd1
Tmem258
Copg2
Serhl
Psmd12
Tmem263
Crip1
Pfkfb1
Ift52
Arfip1
Rab18
Baz1b
Csrp2
Il1a
Ppp2cb
Necap2
Ogn
Hadha
Rnf149
Ccr2
Stfa2
Hars
Irgm1
Zfp52
Igkv2-112
Asnsd1
BC052040
Srp68
Chmp6
Azin1
Serpinb1a
Dctpp1
2700094K13Rik
Gng3
Prelid2
Timm17b
Lsm12
Ngfrap1
Bcat1
Kcnk5
Dhcr24
Tars
Sec61a1
Commd10
Actl6a
Tnfsf9
Smim3
Set
Mrpl18
Coq3
Mtpn
Rab29
Sla
Trdv4
Hist2h2ab
Psmd3
Ddx54
Vasp
Uba5
Ube2l3
Cd79b
Gk
